# Supplementary material for: Genome-Wide Analysis of Genetic Diversity in Plasmodium falciparum Isolates From China–Myanmar Border
Source: Front Genet. 2019 Oct 29;10:1065. doi: 10.3389/fgene.2019.01065 (PMC6830057; doi:10.3389/fgene.2019.01065)
Supplement: Supplementary file 1 [file Table_1.xlsx]

## Sheet: Sheet1
Supplementary Table 1. Summary of samples with high-quality genomic data
Sample ID	Country	District	ENA Run Accessions	Year of collection	sampling method
CMB-1	China	Nabang-Lazan	ERR3325131	2009	Clinical sample, short-term cultured
CMB-2	China	Nabang-Lazan	ERR3325132	2009	Clinical sample, short-term cultured
CMB-3	China	Nabang-Lazan	ERR3325133	2010	Clinical sample, short-term cultured
CMB-4	China	Nabang-Lazan	ERR3325134	2010	Clinical sample, short-term cultured
CMB-5	China	Nabang-Lazan	ERR3325135	2008	Clinical sample, short-term cultured
CMB-6	China	Nabang-Lazan	ERR3325136	2008	Clinical sample, short-term cultured
CMB-7	China	Nabang-Lazan	ERR3325137	2009	Clinical sample, short-term cultured
CMB-8	China	Nabang-Lazan	ERR3325138	2009	Clinical sample, short-term cultured
CMB-9	China	Nabang-Lazan	ERR3325139	2009	Clinical sample, short-term cultured
CMB-10	China	Nabang-Lazan	ERR3325140	2009	Clinical sample, short-term cultured
CMB-11	China	Nabang-Lazan	ERR3325141	2008	Clinical sample, short-term cultured
CMB-12	China	Nabang-Lazan	ERR3325142	2007	Clinical sample, short-term cultured
CMB-13	China	Nabang-Lazan	ERR3325143	2007	Clinical sample, short-term cultured
CMB-14	China	Nabang-Lazan	ERR3325144	2007	Clinical sample, short-term cultured
CMB-15	China	Nabang-Lazan	ERR3325145	2007	Clinical sample, short-term cultured
CMB-16	China	Nabang-Lazan	ERR3325146	2008	Clinical sample, short-term cultured
CMB-17	China	Nabang-Lazan	ERR3325147	2008	Clinical sample, short-term cultured
CMB-18	China	Nabang-Lazan	ERR3325148	2008	Clinical sample, short-term cultured
CMB-19	China	Nabang-Lazan	ERR3325149	2008	Clinical sample, short-term cultured
CMB-20	China	Nabang-Lazan	ERR3325150	2008	Clinical sample, short-term cultured
CMB-21	China	Nabang-Lazan	ERR3325151	2008	Clinical sample, short-term cultured
CMB-22	China	Nabang-Lazan	ERR3325152	2008	Clinical sample, short-term cultured
CMB-23	China	Nabang-Lazan	ERR3325153	2008	Clinical sample, short-term cultured
CMB-24	China	Nabang-Lazan	ERR3325154	2008	Clinical sample, short-term cultured
CMB-25	China	Nabang-Lazan	ERR3325155	2008	Clinical sample, short-term cultured
CMB-26	China	Nabang-Lazan	ERR3325156	2008	Clinical sample, short-term cultured
CMB-27	China	Nabang-Lazan	ERR3325157	2009	Clinical sample, short-term cultured
CMB-28	China	Nabang-Lazan	ERR3325158	2009	Clinical sample, short-term cultured
CMB-29	China	Nabang-Lazan	ERR3325159	2009	Clinical sample, short-term cultured
CMB-30	China	Nabang-Lazan	ERR3325160	2009	Clinical sample, short-term cultured
CMB-31	China	Nabang-Lazan	ERR3325161	2009	Clinical sample, short-term cultured
CMB-32	China	Nabang-Lazan	ERR3325162	2009	Clinical sample, short-term cultured
CMB-33	China	Nabang-Lazan	ERR3325163	2009	Clinical sample, short-term cultured
CMB-34	China	Nabang-Lazan	ERR3325164	2009	Clinical sample, short-term cultured
CMB-35	China	Nabang-Lazan	ERR3325165	2008	Clinical sample, short-term cultured
CMB-36	China	Nabang-Lazan	ERR3325166	2010	Clinical sample, short-term cultured
CMB-37	China	Nabang-Lazan	ERR3325167	2008	Clinical sample, short-term cultured
CMB-38	China	Nabang-Lazan	ERR3325168	2007	Clinical sample, short-term cultured
CMB-39	China	Nabang-Lazan	ERR3325169	2007	Clinical sample, short-term cultured
CMB-40	China	Nabang-Lazan	ERR3325170	2009	Clinical sample, short-term cultured
CMB-41	China	Nabang-Lazan	ERR3325171	2009	Clinical sample, short-term cultured
CMB-42	China	Nabang-Lazan	ERR3325172	2009	Clinical sample, short-term cultured
CMB-43	China	Nabang-Lazan	ERR3325173	2009	Clinical sample, short-term cultured
CMB-44	China	Nabang-Lazan	ERR3325174	2008	Clinical sample, short-term cultured
Hainan-1	China	Hainan Province	ERR3325175	1978	Clinical sample, long-term cultured
Thailand-1	Thailand	Srisaket	ERR3325176	2010	Clinical sample, short-term cultured
Thailand-2	Thailand	Srisaket	ERR3325177	2010	Clinical sample, short-term cultured
Thailand-3	Thailand	Srisaket	ERR3325178	2010	Clinical sample, short-term cultured
Thailand-4	Thailand	Trat	ERR3325179	2010	Clinical sample, short-term cultured
Thailand-5	Thailand	Trat	ERR3325180	2010	Clinical sample, short-term cultured
Thailand-6	Thailand	Trat	ERR3325181	2010	Clinical sample, short-term cultured
Thailand-7	Thailand	Trat	ERR3325182	2010	Clinical sample, short-term cultured
Thailand-8	Thailand	Trat	ERR3325183	2010	Clinical sample, short-term cultured
Nigeria-1	Nigeria	unknown	ERR3325184	2016	Clinical sample, short-term cultured
Nigeria-2	Nigeria	unknown	ERR3325185	2016	Clinical sample, short-term cultured
