# Supplementary material for: Genome-Wide Analysis of Genetic Diversity in Plasmodium falciparum Isolates From China–Myanmar Border
Source: Front Genet. 2019 Oct 29;10:1065. doi: 10.3389/fgene.2019.01065 (PMC6830057; doi:10.3389/fgene.2019.01065)
Supplement: Supplementary file 2 [file Table_2.xlsx]

## Sheet: Sheet1
Supplementary Table 2. samples from TMB, TCB and WAF downloaded from European Nucleotide Archive
Num	Country	District	ENA Run Accessions
1	Gambia	Banjul	ERR015338
2	Gambia	Banjul	ERR015341
3	Gambia	Banjul	ERR015390
4	Gambia	Banjul	ERR015410
5	Gambia	Banjul	ERR015429
6	Gambia	Banjul	ERR018933
7	Gambia	Banjul	ERR018937
8	Gambia	Banjul	ERR021977
9	Gambia	Banjul	ERR015398
10	Gambia	Banjul	ERR018934
11	Gambia	Banjul	ERR018946
12	Gambia	Banjul	ERR018947
13	Gambia	Banjul	ERR018948
14	Gambia	Banjul	ERR018951
15	Gambia	Banjul	ERR018952
16	Gambia	Banjul	ERR018958
17	Gambia	Banjul	ERR018959
18	Gambia	Banjul	ERR018960
19	Gambia	Banjul	ERR023164
20	Ghana	Navrongo	ERR018970
21	Ghana	Navrongo	ERR018975
22	Ghana	Navrongo	ERR020117
23	Ghana	Navrongo	ERR022701
24	Ghana	Navrongo	ERR022916
25	Ghana	Navrongo	ERR015316
26	Ghana	Navrongo	ERR015326
27	Ghana	Navrongo	ERR015349
28	Ghana	Navrongo	ERR015363
29	Ghana	Navrongo	ERR015351
30	Ghana	Navrongo	ERR015405
31	Ghana	Navrongo	ERR018949
32	Ghana	Navrongo	ERR021976
33	Ghana	Navrongo	ERR018942
34	westCambodia	Pailin	ERR021978
35	westCambodia	Pailin	ERR022517
36	westCambodia	Pailin	ERR022518
37	westCambodia	Pailin	ERR022850
38	westCambodia	Pailin	ERR022852
39	westCambodia	Pailin	ERR022853
40	westCambodia	Pailin	ERR022902
41	westCambodia	Pailin	ERR031712
42	westCambodia	Pailin	ERR039889
43	westCambodia	Pailin	ERR039985
44	westCambodia	Pailin	ERR039998
45	westCambodia	Pailin	ERR040004
46	westCambodia	Pailin	ERR040018
47	westCambodia	Pailin	ERR042670
48	westCambodia	Pursat	ERR039238
49	westCambodia	Pursat	ERR039239
50	westCambodia	Pursat	ERR039240
51	westCambodia	Pursat	ERR039241
52	westCambodia	Pursat	ERR039242
53	westCambodia	Pursat	ERR042209
54	westCambodia	Pursat	ERR042210
55	westCambodia	Pursat	ERR042214
56	westCambodia	Pursat	ERR042215
57	westCambodia	Pursat	ERR042216
58	westCambodia	Pursat	ERR039919
59	westCambodia	Pursat	ERR042655
60	westCambodia	Pursat	ERR042658
61	westCambodia	Pursat	ERR042667
62	westCambodia	Pursat	ERR043321
63	westCambodia	Pailin, Pursat	ERR039859
64	westCambodia	Pailin, Pursat	ERR015401
65	westCambodia	Pailin, Pursat	ERR015430
66	westCambodia	Pailin, Pursat	ERR018920
67	westCambodia	Pailin, Pursat	ERR023036
68	westCambodia	Pailin, Pursat	ERR023170
69	westCambodia	Pailin, Pursat	ERR027090
70	westCambodia	Pailin, Pursat	ERR039872
71	westCambodia	Pailin, Pursat	ERR039880
72	westCambodia	Pailin, Pursat	ERR205949
73	westCambodia	Pailin, Pursat	ERR205944
74	westCambodia	Pailin, Pursat	ERR063620
75	westCambodia	Pailin, Pursat	ERR126018
76	westCambodia	Pailin, Pursat	ERR126019
77	westCambodia	Pailin, Pursat	ERR205940
78	westCambodia	Pailin, Pursat	ERR063638
79	westCambodia	Pailin, Pursat	ERR123809
80	westCambodia	Pailin, Pursat	ERR123810
81	westCambodia	Pailin, Pursat	ERR123811
82	westCambodia	Pailin, Pursat	ERR123812
83	westCambodia	Pailin, Pursat	ERR123830
84	westCambodia	Pailin, Pursat	ERR123831
85	westCambodia	Pailin, Pursat	ERR123842
86	westCambodia	Pailin, Pursat	ERR216648
87	westCambodia	Pailin, Pursat	ERR337565
88	westCambodia	Pailin, Pursat	ERR337567
89	westCambodia	Pailin, Pursat	ERR337566
90	westThailand	Mae Sot	ERR164695
91	westThailand	Mae Sot	ERR164698
92	westThailand	Mae Sot	ERR164711
93	westThailand	Mae Sot	ERR164712
94	westThailand	Mae Sot	ERR164717
95	westThailand	Mae Sot	ERR164734
96	westThailand	Mae Sot	ERR164740
97	westThailand	Mae Sot	ERR164699
98	westThailand	Mae Sot	ERR164701
99	westThailand	Mae Sot	ERR164702
100	westThailand	Mae Sot	ERR164707
101	westThailand	Mae Sot	ERR164715
102	westThailand	Mae Sot	ERR164716
103	westThailand	Mae Sot	ERR164719
104	westThailand	Mae Sot	ERR164735
105	westThailand	Mae Sot	ERR216502
106	westThailand	Mae Sot	ERR216503
107	westThailand	Mae Sot	ERR216504
108	westThailand	Mae Sot	ERR216505
109	westThailand	Mae Sot	ERR216507
110	westThailand	Mae Sot	ERR216508
111	westThailand	Mae Sot	ERR216509
112	westThailand	Mae Sot	ERR216511
113	westThailand	Mae Sot	ERR216512
114	westThailand	Mae Sot	ERR221489
115	westThailand	Mae Sot	ERR221490
116	westThailand	Mae Sot	ERR221493
117	westThailand	Mae Sot	ERR221494
118	westThailand	Mae Sot	ERR221497
119	westThailand	Mae Sot	ERR221502
120	westThailand	Mae Sot	ERR164736
121	westThailand	Mae Sot	ERR164725
122	westThailand	Mae Sot	ERR164728
123	westThailand	Mae Sot	ERR164729
124	westThailand	Mae Sot	ERR164730
125	westThailand	Mae Sot	ERR164738
126	westThailand	Mae Sot	ERR164739
127	westThailand	Mae Sot	ERR164726
128	westThailand	Mae Sot	ERR164727
129	westThailand	Mae Sot	ERR164731
