# Supplementary material for: Genome-Wide Analysis of Genetic Diversity in Plasmodium falciparum Isolates From China–Myanmar Border
Source: Front Genet. 2019 Oct 29;10:1065. doi: 10.3389/fgene.2019.01065 (PMC6830057; doi:10.3389/fgene.2019.01065)
Supplement: Supplementary file 4 [file Table_4.xlsx]

## Sheet: Sheet2
sample number	origin of the sample	data source	ENA Run Accessions	origin predicted by the 33 SNPs-barcode
1	Gambia	European Nucleotide Archive	ERR018927	WAF
2	Gambia	European Nucleotide Archive	ERR019849	WAF
3	Gambia	European Nucleotide Archive	ERR019850	WAF
4	Gambia	European Nucleotide Archive	ERR018926	WAF
5	Gambia	European Nucleotide Archive	ERR018977	WAF
6	Ghana	European Nucleotide Archive	ERR022534	WAF
7	Ghana	European Nucleotide Archive	ERR022912	WAF
8	Ghana	European Nucleotide Archive	ERR023157	WAF
9	Ghana	European Nucleotide Archive	ERR020120	WAF
10	Ghana	European Nucleotide Archive	ERR023032	WAF
11	westCambodia	European Nucleotide Archive	ERR029881	TCB
12	westCambodia	European Nucleotide Archive	ERR019846	TCB
13	westCambodia	European Nucleotide Archive	ERR022854	TCB
14	westCambodia	European Nucleotide Archive	ERR022905	TMB
15	westCambodia	European Nucleotide Archive	ERR063589	TCB
16	westCambodia	European Nucleotide Archive	ERR063590	TCB
17	westCambodia	European Nucleotide Archive	ERR063591	TCB
18	westCambodia	European Nucleotide Archive	ERR275502	TCB
19	westCambodia	European Nucleotide Archive	ERR275515	TCB
20	westCambodia	European Nucleotide Archive	ERR280090	TCB
21	westThailand	European Nucleotide Archive	ERR012239	TMB
22	westThailand	European Nucleotide Archive	ERR012264	TMB
23	westThailand	European Nucleotide Archive	ERR012282	TMB
24	westThailand	European Nucleotide Archive	ERR012303	CMB
25	westThailand	European Nucleotide Archive	ERR012323	TMB
26	westThailand	European Nucleotide Archive	ERR012324	TMB
27	westThailand	European Nucleotide Archive	ERR012363	TMB
28	westThailand	European Nucleotide Archive	ERR012383	TCB
29	westThailand	European Nucleotide Archive	ERR012384	TMB
30	westThailand	European Nucleotide Archive	ERR012414	TMB
31	China-Myanmar border	genomic sequencing	ERR3325165	CMB
32	China-Myanmar border	genomic sequencing	ERR3325166	CMB
33	China-Myanmar border	genomic sequencing	ERR3325167	CMB
34	China-Myanmar border	genomic sequencing	ERR3325168	CMB
35	China-Myanmar border	genomic sequencing	ERR3325169	CMB
36	China-Myanmar border	genomic sequencing	ERR3325170	TMB
37	China-Myanmar border	genomic sequencing	ERR3325171	TMB
38	China-Myanmar border	genomic sequencing	ERR3325172	CMB
39	China-Myanmar border	genomic sequencing	ERR3325173	CMB
40	China-Myanmar border	genomic sequencing	ERR3325174	CMB
41	Hainan province of China	genomic sequencing	ERR3325175	CMB
42	Nigeria	genomic sequencing	ERR3325184	WAF
43	Nigeria	genomic sequencing	ERR3325185	WAF
44	Srisaket of Thailand	genomic sequencing	ERR3325176	CMB
45	Srisaket of Thailand	genomic sequencing	ERR3325177	TCB
46	Srisaket of Thailand	genomic sequencing	ERR3325178	TCB
47	Trat of Thailand	genomic sequencing	ERR3325179	TCB
48	Trat of Thailand	genomic sequencing	ERR3325180	TCB
49	Trat of Thailand	genomic sequencing	ERR3325181	TCB
50	Trat of Thailand	genomic sequencing	ERR3325182	TCB
51	Trat of Thailand	genomic sequencing	ERR3325183	TCB
