# Supplementary material for: Genome-Wide Analysis of Genetic Diversity in Plasmodium falciparum Isolates From China–Myanmar Border
Source: Front Genet. 2019 Oct 29;10:1065. doi: 10.3389/fgene.2019.01065 (PMC6830057; doi:10.3389/fgene.2019.01065)
Supplement: Supplementary file 5 [file Table_5.xlsx]

## Sheet: CMB_gene_Tajima'D
Gene	SNPs	Chr	start	end	Tajima D	Protein Encoded by Gene
PF3D7_0103300	9	1	144142	145560	1.47914	conserved Plasmodium protein,unknown function
PF3D7_0104100	67	1	178094	180554	2.35738	conserved Plasmodium membrane protein,unknown function
PF3D7_0110800	5	1	418951	418967	1.2188	transcription initiation factor TFIIB,putative
PF3D7_0112200	9	1	465296	468893	1.27155	multidrug resistance-associated protein 1 (MRP1)
PF3D7_0113600	107	1	512119	517843	1.49097	surface-associated interspersed protein 1.2 (SURFIN 1.2),pseudogene (SURF1.2)
PF3D7_0113800	201	1	527113	536327	1.25479	DBL containing protein,unknown function
PF3D7_0202000	6	2	103494	105043	1.73044	knob-associated histidine-rich protein (KAHRP)
PF3D7_0209700	14	2	400162	401697	1.09596	RING zinc finger protein,putative
PF3D7_0215300	17	2	629061	631190	1.406	acyl-CoA synthetase (ACS8)
PF3D7_0216800	20	2	696301	698481	1.17339	conserved Plasmodium membrane protein,unknown function
PF3D7_0220800	73	2	838983	844088	1.50559	cytoadherence linked asexual protein 2 (CLAG2)
PF3D7_0220900	12	2	845624	846293	2.03549	Plasmodium exported protein,unknown function,pseudogene
PF3D7_0221100	13	2	851227	851920	3.15987	Plasmodium exported protein,unknown function,pseudogene
PF3D7_0221200	13	2	855000	855725	1.45513	Plasmodium exported protein (hyp15),unknown function
PF3D7_0310000	6	3	420748	421509	1.55426	50S ribosomal protein L9,apicoplast,putative
PF3D7_0311600	12	3	499864	502264	1.53442	dolichyl-diphosphooligosaccharide--protein glycosyltransferase subunit 1,putative
PF3D7_0311900	12	3	509539	511434	2.06469	conserved Plasmodium protein,unknown function
PF3D7_0318200	24	3	749616	755373	1.59618	DNA-directed RNA polymerase II subunit RPB1 (RPB1)
PF3D7_0318300	14	3	756682	759680	1.40283	conserved Plasmodium protein,unknown function
PF3D7_0319200	8	3	803628	806009	1.27061	endonuclease/exonuclease/phosphatase family protein,putative
PF3D7_0319400	8	3	811563	813830	1.76512	kinesin-8,putative
PF3D7_0321300	15	3	890218	892443	1.32338	conserved Plasmodium protein,unknown function
PF3D7_0323400	10	3	980850	983398	1.00264	Rh5 interacting protein (RIPR)
PF3D7_0410000	6	4	465382	466506	1.52669	erythrocyte vesicle protein 1 (EVP1)
PF3D7_0412300	12	4	543724	545154	1.16598	phosphopantothenoylcysteine synthetase,putative
PF3D7_0414200.2	5	4	647426	648101	1.97946	calmodulin-like protein
PF3D7_0417800	9	4	787660	789294	1.02953	cdc2-related protein kinase 1 (CRK1)
PF3D7_0418000	44	4	793904	809938	1.70748	conserved Plasmodium protein,unknown function
PF3D7_0418300	9	4	819473	821054	1.36478	conserved Plasmodium protein,unknown function
PF3D7_0424100	7	4	1082657	1083505	1.76512	reticulocyte binding protein homologue 5 (RH5)
PF3D7_0424400	158	4	1099847	1106637	1.14987	surface-associated interspersed protein 4.2 (SURFIN 4.2) (SURF4.2)
PF3D7_0501400	8	5	75493	79598	1.0444	interspersed repeat antigen (FIRA)
PF3D7_0503200	9	5	130764	132885	1.53448	conserved Plasmodium protein,unknown function
PF3D7_0503800	5	5	151650	152047	1.21427	60S ribosomal protein L31 (RPL31)
PF3D7_0503900	7	5	154378	155937	1.63083	conserved Plasmodium protein,unknown function
PF3D7_0508000	7	5	328833	329612	1.20242	6-cysteine protein (P38)
PF3D7_0513600	15	5	575035	578468	1.12923	deoxyribodipyrimidine photo-lyase,putative
PF3D7_0516300	16	5	678963	680745	1.8234	tRNA pseudouridine synthase,putative
PF3D7_0517500	7	5	735965	737793	2.41866	UTP--glucose-1-phosphate uridylyltransferase,putative
PF3D7_0525000	9	5	1036435	1038270	1.20283	zinc finger protein,putative
PF3D7_0602700	6	6	114456	114745	1.57242	conserved Plasmodium protein,unknown function
PF3D7_0607100	7	6	298543	299889	1.0558	MYND finger protein,putative
PF3D7_0615100	6	6	624118	624289	1.65721	enoyl-acyl carrier reductase (ENR)
PF3D7_0619200	7	6	799699	801670	1.5069	conserved Plasmodium protein,unknown function
PF3D7_0620000	6	6	842376	842859	1.73044	conserved Plasmodium protein,unknown function
PF3D7_0623300	5	6	947968	948552	1.25502	EGF-like membrane protein,putative
PF3D7_0628100	22	6	1124425	1152801	2.60232	HECT-domain (ubiquitin-transferase),putative
PF3D7_0630700	6	6	1285161	1286911	1.36044	bifunctional methylenetetrahydrofolate dehydrogenase/cyclohydrolase,putative
PF3D7_0704800	10	7	238878	241197	1.87877	conserved Plasmodium protein,unknown function
PF3D7_0706100	15	7	297716	302870	1.70423	conserved Plasmodium protein,unknown function
PF3D7_0707200	21	7	329943	336187	1.25181	conserved Plasmodium protein,unknown function
PF3D7_0707300	10	7	339091	341415	1.93784	rhoptry-associated membrane antigen (RAMA)
PF3D7_0708000	7	7	369108	371556	1.4186	cytoskeleton associated protein,putative
PF3D7_0709300	43	7	414302	421420	1.64274	Cg2 protein (CG2)
PF3D7_0709400	6	7	424310	426753	1.14846	Cg7 protein
PF3D7_0710200	157	7	463705	471442	1.42298	conserved Plasmodium protein,unknown function
PF3D7_0710300	9	7	472858	473404	1.75233	conserved Plasmodium membrane protein,unknown function
PF3D7_0710400	8	7	474754	475635	1.22075	DNA repair protein RAD14,putative (RAD14)
PF3D7_0710500	10	7	476116	477426	1.00164	conserved Plasmodium protein,unknown function
PF3D7_0710900	6	7	484975	485744	1.04222	50S ribosomal protein L1,mitochondrial,putative (RPL1)
PF3D7_0711000	8	7	487383	490799	2.42486	AAA family ATPase,CDC48 subfamily (Cdc48)
PF3D7_0711500	25	7	505252	507284	1.40432	regulator of chromosome condensation,putative
PF3D7_0713400	6	7	612568	613596	1.20242	serpentine receptor,putative (SR25)
PF3D7_0713500	37	7	614408	616946	1.01099	conserved Plasmodium protein,unknown function
PF3D7_0713900	71	7	627085	637705	1.00821	conserved Plasmodium protein,unknown function
PF3D7_0716100	6	7	708003	710636	1.11377	protein SDA1,putative (SDA1)
PF3D7_0716600	5	7	725998	726980	1.50858	cysteine desulfurase (SufS)
PF3D7_0717300	6	7	749859	750340	1.37585	transcription initiation factor IIE,alpha subunit,putative
PF3D7_0720700	10	7	894037	898242	1.36118	phosphoinositide-binding protein,putative
PF3D7_0726100	17	7	1093607	1095414	1.39526	Plasmodium exported protein,unknown function
PF3D7_0731500	24	7	1358874	1362925	1.37803	erythrocyte binding antigen-175 (EBA175)
PF3D7_0731800	13	7	1378774	1380632	1.50719	alpha/beta hydrolase,putative (GEXP08)
PF3D7_0801700	14	8	113856	117870	1.01388	sentrin-specific protease 2,putative (SENP2)
PF3D7_0807700	9	8	395711	398737	1.24388	serine protease DegP (DegP)
PF3D7_0807800	6	8	399774	401080	1.17352	26S proteasome regulatory subunit RPN10,putative (RPN10)
PF3D7_0808200	8	8	416476	417760	2.63999	plasmepsin X
PF3D7_0809700	14	8	499914	501390	1.06774	RuvB-like helicase 1 (RUVB1)
PF3D7_0809900	10	8	508645	511784	2.15222	JmjC domain containing protein (JmjC1)
PF3D7_0810600	5	8	542281	544529	1.11013	RNA helicase,putative
PF3D7_0811200	7	8	561418	563823	1.84575	ER membrane protein complex subunit 1,putative (EMC1)
PF3D7_0812900	6	8	638201	640323	2.5321	probable protein,unknown function
PF3D7_0813700	8	8	672242	674975	1.31636	ABC transporter F family member 1,putative (ABCF1)
PF3D7_0825500	7	8	1099071	1100058	1.1697	protein KRI1,putative (KRI1)
PF3D7_0830800	170	8	1310665	1316883	1.76187	surface-associated interspersed protein 8.2 (SURFIN 8.2) (SURF8.2)
PF3D7_0830900	8	8	1317620	1318302	2.12435	Plasmodium exported protein,unknown function
PF3D7_0905300	22	9	252278	269707	1.31448	dynein heavy chain,putative
PF3D7_0910000	7	9	452690	455502	1.15961	SET domain protein,putative (SET4)
PF3D7_0927200	18	9	1107417	1112623	1.47507	zinc finger protein,putative
PF3D7_0930300	88	9	1201941	1206885	2.75075	merozoite surface protein 1 (MSP1)
PF3D7_0931300	9	9	1261351	1261843	2.12627	asparagine-rich antigen,putative
PF3D7_0932700	9	9	1299041	1302546	1.24167	conserved Plasmodium protein,unknown function
PF3D7_0935600	9	9	1405278	1406799	1.45082	gametocytogenesis-implicated protein (GIG)
PF3D7_0937100	13	9	1468548	1469377	1.12106	Plasmodium exported protein,unknown function
PF3D7_1001100.2	24	10	68658	68950	2.90455	acyl-CoA binding protein,isoform 1,ACBP1
PF3D7_1004100	9	10	182659	186502	1.07889	hypothetical protein
PF3D7_1004800	20	10	222082	223343	2.10054	ADP/ATP carrier protein,putative
PF3D7_1007700	8	10	301801	303698	1.03283	transcription factor with AP2 domain(s) (ApiAP2)
PF3D7_1009600	14	10	387292	387488	1.01669	protein phosphatase,putative
PF3D7_1013500	6	10	527303	530673	1.14461	phosphoinositide-specific phospholipase C (PI-PLC)
PF3D7_1024800	17	10	1035529	1038791	1.68164	conserved Plasmodium protein,unknown function
PF3D7_1035000	31	10	1386703	1389367	1.29081	U2 snRNA/tRNA pseudouridine synthase,putative
PF3D7_1035100	42	10	1391523	1393119	1.30203	probable protein,unknown function
PF3D7_1035400	23	10	1404315	1405160	2.35526	merozoite surface protein 3 (MSP3)
PF3D7_1035500	17	10	1407440	1408292	1.03763	merozoite surface protein 6 (MSP6)
PF3D7_1035700	29	10	1413638	1415182	1.8376	duffy binding-like merozoite surface protein (DBLMSP)
PF3D7_1036300	46	10	1432632	1434553	1.9638	merozoite surface protein (DBLMSP2)
PF3D7_1102300	10	11	110357	111368	1.79269	Plasmodium exported protein,unknown function
PF3D7_1102500	10	11	119497	120959	1.03942	Plasmodium exported protein (PHISTb),unknown function (GEXP02)
PF3D7_1102600	10	11	123946	124294	1.2385	Plasmodium exported protein,unknown function (GEXP14)
PF3D7_1104200	8	11	182478	187101	1.12533	chromatin remodeling protein (SNF2L)
PF3D7_1108100	12	11	357319	360271	1.04746	conserved Plasmodium protein,unknown function
PF3D7_1120300	6	11	767077	768355	1.24144	magnesium transporter,putative
PF3D7_1125800	5	11	1008835	1010036	1.19616	kelch protein,putative
PF3D7_1126100	17	11	1018820	1021415	2.61879	autophagy-related protein 7,putative (ATG7)
PF3D7_1126700	11	11	1041681	1045941	1.39127	autophagy-related protein 23,putative (ATG23)
PF3D7_1133400	49	11	1293957	1295622	1.94623	apical membrane antigen 1 (AMA1)
PF3D7_1137300	5	11	1467529	1468237	1.4633	conserved Plasmodium membrane protein,unknown function
PF3D7_1140900	26	11	1637143	1642875	1.01311	conserved Plasmodium protein,unknown function
PF3D7_1141900	5	11	1676503	1677673	1.18711	inner membrane complex protein 1b,putative (IMC1b)
PF3D7_1145500	11	11	1807591	1809883	1.79193	ABC transporter B family member 3,putative (ABCB3)
PF3D7_1208100	22	12	363303	372638	1.02571	conserved Plasmodium protein,unknown function
PF3D7_1219000	18	12	746262	754230	1.03284	formin 2
PF3D7_1219600	12	12	785728	790020	2.09346	aminophospholipid-transporting P-ATPase (ATPase2)
PF3D7_1220400	6	12	817175	817730	1.90702	debranching enzyme-associated ribonuclease,putative (DRN1)
PF3D7_1221000	16	12	836994	842417	2.34826	histone-lysine N-methyltransferase,H3 lysine-4 specific (SET10)
PF3D7_1221400	5	12	857245	858501	1.26703	inner membrane complex protein 1h,putative (IMC1h)
PF3D7_1243700	7	12	1830679	1830889	1.36429	ubiquitin-conjugating enzyme E2,putative
PF3D7_1245200	10	12	1889129	1892152	1.02411	conserved Plasmodium membrane protein,unknown function
PF3D7_1253000	12	12	2168677	2169750	1.79793	gametocyte erythrocyte cytosolic protein (GECO)
PF3D7_1253100	12	12	2171411	2172330	2.83629	Plasmodium exported protein (PHISTa),unknown function
PF3D7_1301800	113	13	102846	109239	1.32735	surface-associated interspersed protein 13.1 (SURFIN 13.1),pseudogene (SURF13.1)
PF3D7_1302900	18	13	155025	157281	1.93342	conserved Plasmodium protein,unknown function
PF3D7_1303000	5	13	158276	158523	1.30936	conserved Plasmodium protein,unknown function
PF3D7_1312800	6	13	537103	542106	2.32012	conserved Plasmodium protein,unknown function
PF3D7_1320700	17	13	850057	853962	1.29292	conserved Plasmodium protein,unknown function
PF3D7_1325400	21	13	1053420	1061296	1.29281	conserved Plasmodium protein,unknown function
PF3D7_1327300	9	13	1146279	1150472	2.08887	conserved Plasmodium protein,unknown function
PF3D7_1340000	8	13	1602349	1603444	1.56744	secreted ookinete protein,putative (PSOP7)
PF3D7_1342900	17	13	1682933	1693209	1.59361	transcription factor with AP2 domain(s) (ApiAP2)
PF3D7_1351800.2	5	13	2065554	2066341	1.74855	conserved Plasmodium protein,unknown function
PF3D7_1359600	11	13	2372814	2377887	1.33449	conserved Plasmodium protein,unknown function
PF3D7_1359900	10	13	2396566	2401163	1.72869	conserved Plasmodium membrane protein,unknown function
PF3D7_1405900	6	14	206882	207981	1.30648	RNA-binding protein,putative
PF3D7_1409700	6	14	377362	379621	1.88891	conserved Plasmodium protein,unknown function
PF3D7_1421800	5	14	889018	889791	1.48594	conserved Plasmodium protein,unknown function
PF3D7_1431300	14	14	1231053	1233700	1.06693	large ribosomal subunit associated GTPase,putative
PF3D7_1437000	10	14	1502764	1504543	1.03853	N-acetyltransferase,putative
PF3D7_1439500	10	14	1608800	1611339	1.17352	CCAAT-binding transcription factor,putative
PF3D7_1447200	6	14	1934139	1935236	1.742	conserved Plasmodium protein,unknown function
PF3D7_1447800	9	14	1947616	1952971	1.16002	calponin homology domain-containing protein,putative
PF3D7_1460500	17	14	2467008	2470926	1.66346	conserved Plasmodium protein,unknown function
PF3D7_1463900	10	14	2587183	2589701	1.79	conserved Plasmodium membrane protein,unknown function
PF3D7_1467900	6	14	2771452	2774131	1.58102	rab GTPase activator,putative
PF3D7_1468100	8	14	2787781	2792977	2.43802	conserved Plasmodium protein,unknown function
PF3D7_1475800	48	14	3120894	3121803	1.01626	conserved Plasmodium protein,unknown function
PF3D7_1475900	46	14	3124340	3126627	1.53716	conserved Plasmodium protein,unknown function
PF3D7_1477500	11	14	3188936	3190118	1.05795	Plasmodium exported protein (PHISTb),unknown function
PF3D7_1477600	60	14	3193307	3199193	1.31999	surface-associated interspersed protein 14.1 (SURFIN 14.1) (SURF14.1)
