# Supplementary material for: Genome-Wide Analysis of Genetic Diversity in Plasmodium falciparum Isolates From China–Myanmar Border
Source: Front Genet. 2019 Oct 29;10:1065. doi: 10.3389/fgene.2019.01065 (PMC6830057; doi:10.3389/fgene.2019.01065)
Supplement: Supplementary file 8 [file Table_8.xlsx]

## Sheet: 33 loci
ASSAY	Chr.	Position	Effect	Gene_ID	Ref. SNP Allele(3D7)	Alt. SNP Allele	SNP Allele（WAF）	SNP Allele（TCB）	SNP Allele（TMB）	SNP Allele（CMB）
1	3	473454	intergenic region	PF3D7_0311100	T	A	T	A	T	T
2	3	637882	intergenic region	PF3D7_0315500	C	T	C	T	T	T
3	5	47774	intergenic region	PF3D7_0500800	A	T	A	T	T	T
4	5	290708	synonymous coding	PF3D7_0506900	G	T	G	G	G	G
5	5	450565	intergenic region	PF3D7_0510500	T	C	T	T	T	T
6	5	812569	intergenic region	PF3D7_0519500	T	A	A	T	A	T
7	5	830597	intergenic region	PF3D7_0519900	A	T	A	T	A	A
8	5	937428	synonymous coding	PF3D7_0522500	T	C	T	C	T	T
9	5	1002155	intergenic region	PF3D7_0524100	T	A	T	T	A	T
10	5	1159367	intron	PF3D7_0528000	A	T	A	T	T	T
11	5	1191766	intergenic region	PF3D7_0529000	G	C	G	C	C	C
12	6	1127634	synonymous coding	PF3D7_0628100	C	T	C	T	C	C
13	6	1243298	intergenic region	PF3D7_0629700	T	A	T	A	T	T
14	7	880890	intergenic region	PF3D7_0720100	G	T	G	G	G	G
15	7	987475	intergenic region	PF3D7_0723400	T	C	T	C	C	T
16	8	587931	intergenic region	PF3D7_0811600	G	A	G	A	A	A
17	8	681853	intergenic region	PF3D7_0813900	T	A	T	T	A	A
18	9	270538	intergenic region	PF3D7_0905300	C	A	C	A	A	A
19	11	645023	synonymous coding	PF3D7_1116900	G	A	G	A	A	A
20	11	1595365	intergenic region	PF3D7_1139800	G	T	G	T	T	T
21	12	698136	synonymous coding	PF3D7_1217700	G	T	G	G	G	G
22	12	1002749	intergenic region	PF3D7_1224600	T	G	T	G	G	G
23	13	961078	intergenic region	PF3D7_1322600	G	C	G	C	G	G
24	13	1035578	intron	PF3D7_1324600	G	A	G	G	A	G
25	13	1813639	synonymous coding	PF3D7_1345200	T	C	T	C	C	C
26	13	2379722	intergenic region	PF3D7_1359700	G	A	G	A	G	G
27	13	2479889	synonymous coding	PF3D7_1361800	T	C	T	C	C	C
28	14	156860	intron	PF3D7_1404400	T	A	T	A	T	A
29	14	587063	intron	PF3D7_1414600	T	C	T	C	T	T
30	14	1911333	intergenic region	PF3D7_1446500	A	T	A	T	T	T
31	14	2175981	intergenic region	PF3D7_1452900	T	A	T	A	A	T
32	14	2470644	synonymous coding	PF3D7_1460500	T	C	T	C	C	T
33	14	2813730	synonymous coding	PF3D7_1468500	C	T	C	T	T	C
