# Supplementary material for: Genome-Wide Analysis of Genetic Diversity in Plasmodium falciparum Isolates From China–Myanmar Border
Source: Front Genet. 2019 Oct 29;10:1065. doi: 10.3389/fgene.2019.01065 (PMC6830057; doi:10.3389/fgene.2019.01065)
Supplement: Supplementary file 9 [file Table_9.xlsx]

## Sheet: Sheet1
Chr.	Position	coefficient
		WAF	TCB	TMB	CMB
3	473454	-0.243	15.506	0.91	-5.395
3	637882	-3.123	369.211	374.017	375.282
5	47774	-0.097	177.067	220.587	208.703
5	290708	-0.692	-26.219	-13.548	10.538
5	450565	1.076	1.385	22.163	11.894
5	812569	2.542	-20.425	-10.708	-17.488
5	830597	0.322	-23.319	-36.157	-27.193
5	937428	1.049	85.875	102.343	88.519
5	1002155	0.856	-13.782	0.234	-1.946
5	1159367	-0.961	118.121	113.641	107.843
5	1191766	-0.216	162.521	155.4	160.818
6	1127634	-0.236	20.836	10.192	16.09
6	1243298	-0.153	-10.087	-29.461	-28.807
7	880890	0.231	-5.98	-6.359	-22.204
7	987475	-0.533	-17.404	-29.523	-24.846
8	587931	2.675	279.993	292.603	319.581
8	681853	-0.548	18.607	2.722	9.719
9	270538	-1.269	181.068	149.443	139.907
11	645023	-2.013	164.371	134.406	135.647
11	1595365	1.054	172.178	180.434	186.946
12	698136	6.198	-15.886	-5.277	-10.679
12	1002749	1.356	162.282	179.973	178.097
13	961078	-1.367	29.459	17.636	18.108
13	1035578	0.805	-30.359	-5.828	-23.785
13	1813639	-0.976	243.548	218.635	191.276
13	2379722	-0.162	2.045	-11.816	-9.572
13	2479889	-0.945	268.543	275.289	262.543
14	156860	1.042	-28.083	-33.327	-47.846
14	587063	-1.571	-21.15	-44.375	-34.24
14	1911333	0.652	161.033	156.844	137.782
14	2175981	0.491	39.025	35.256	26.715
14	2470644	-0.487	5.516	5.605	-9.69
14	2813730	0.396	47.488	50.879	45.71
	constant	-4.288	-1286.48	-1257.04	-1179.41
