# Supplementary material for: Genome-Wide Analysis of Genetic Diversity in Plasmodium falciparum Isolates From China–Myanmar Border
Source: Front Genet. 2019 Oct 29;10:1065. doi: 10.3389/fgene.2019.01065 (PMC6830057; doi:10.3389/fgene.2019.01065)
Supplement: Supplementary file 10 [file Table_10.xlsx]

## Sheet: Sheet1
Frequency of Alleles Conferring Drug Resistance
Gene	Mutation	WAF	TCB	TMB	CMB
CRT	K76T	0.637	1	1	0.883
	Q271E	0.637	1	1	0.912
	N326S	0.031	0.982	1	0.824
DHPS	S436A	0.334	0.446	0.125	0.618
	G437A	0.152	0	0	0.118
	K540E	0	0.5	0.875	0.794
	A581G	0	0.5	0.875	0.294
MDR	N86Y	0.273	0	0	0
	F1226Y	0	0	0.575	0.118
DHFR	N51I	0.697	0.982	0.975	0.618
	C59R	0.818	1	1	0.912
	S108N	0.909	1	1	1
	I164L	0	0.518	0.95	0.706
K13	H719N	0	0.018	0	0.059
	A676D	0	0	0	0.088
	A675V	0	0	0.175	0.029
	C580Y	0	0.446	0.25	0.029
	P574L	0	0	0	0.029
	R561H	0	0	0.075	0
	R539T	0	0.107	0	0
	G538V	0	0	0.1	0
	G533A	0	0	0	0.029
	Y519K	0	0	0	0.029
	Y493H	0	0.231	0	0
	A481V	0	0.018	0	0
	A481T	0	0	0	0.029
	N458Y	0	0	0.05	0
	G449A	0	0.036	0	0
	F446I	0	0	0	0.147
	P443S	0	0	0	0.059
	P441L	0	0	0.025	0
